# Supplementary material for: Decoding Pecan’s Fungal Foe: A Genomic Insight into Colletotrichum plurivorum Isolate W-6
Source: J Fungi (Basel). 2025 Mar 5;11(3):203. doi: 10.3390/jof11030203 (PMC11943440; doi:10.3390/jof11030203)
Supplement: Supplementary file 1 [file jof-11-00203-s001.zip]

Archive with 33 entries (33 files):
- Figure S1.png
- Table S1.pdf
- Table S10.pdf
- Table S11.pdf
- Table S12.pdf
- Table S13.pdf
- Table S14.pdf
- Table S15.pdf
- Table S16.pdf
- Table S17.pdf
- Table S18.pdf
- Table S19.pdf
- Table S2.pdf
- Table S20.pdf
- Table S21.pdf
- Table S22.pdf
- Table S23.pdf
- Table S24.pdf
- Table S25.pdf
- Table S26.pdf
- Table S27.pdf
- Table S28.pdf
- Table S29.pdf
- Table S3.pdf
- Table S30.pdf
- Table S31.pdf
- Table S32.pdf
- Table S4.pdf
- Table S5.pdf
- Table S6.pdf
- Table S7.pdf
- Table S8.pdf
- Table S9.pdf
